# Supplementary material for: Synthesis and Docking Studies of Novel Spiro[5,8-methanoquinazoline-2,3′-indoline]-2′,4-dione Derivatives
Source: Molecules. 2024 Oct 29;29(21):5112. doi: 10.3390/molecules29215112 (PMC11547464; doi:10.3390/molecules29215112)
Supplement: Supplementary file 1 [file molecules-29-05112-s001.zip]

Archive with 1 entries (1 files):
- molecules-3274507-supplementary.pdf
